# Supplementary material for: Incidence of the Brownian Relaxation Process on the Magnetic Properties of Ferrofluids
Source: Nanomaterials (Basel). 2024 Apr 5;14(7):634. doi: 10.3390/nano14070634 (PMC11013599; doi:10.3390/nano14070634)
Supplement: Supplementary file 1 [file nanomaterials-14-00634-s001.zip]

Archive with 1 entries (1 files):
- nanomaterials-2907119-SI.pdf
